# Supplementary material for: Involvement of Lipid Rafts in the Invasion of Opportunistic Bacteria Serratia into Eukaryotic Cells
Source: Int J Mol Sci. 2023 May 20;24(10):9029. doi: 10.3390/ijms24109029 (PMC10361209; doi:10.3390/ijms24109029)
Supplement: Supplementary file 1 [file ijms-24-09029-s001.zip]

Archive with 1 entries (1 files):
- ijms-2396250-supplementary.pdf
